# Supplementary material for: A Wearable Electrochemical Sensing Platform for Rapid Detection of Organophosphorus Pesticides: A Flexible Biosensor Based on Screen-Printed Electrodes and Organophosphorus Hydrolase
Source: Sensors (Basel). 2026 Apr 10;26(8):2348. doi: 10.3390/s26082348 (PMC13119782; doi:10.3390/s26082348)
Supplement: Supplementary file 1 [file sensors-26-02348-s001.zip]

Archive with 1 entries (1 files):
- sensors-4237756-supplementary.pdf
